# Supplementary material for: Investigation of Tensile Properties and In Situ Analysis of Fracture Behavior in High-Porosity Open-Cell Nickel Foam
Source: Materials (Basel). 2024 Oct 26;17(21):5223. doi: 10.3390/ma17215223 (PMC11547180; doi:10.3390/ma17215223)
Supplement: Supplementary file 1 [file materials-17-05223-s001.zip]

Archive with 4 entries (4 files):
- Supplementary Figure and Tables.pdf
- Supplementary Video S1.mp4
- Supplementary Video S2.mp4
- Supplementary Video S3.mp4
